# Supplementary material for: Incorporating Post-Cessation Weight-Control Coaching into Smoking Cessation Therapy to Reduce Type 2 Diabetes Risk
Source: Nutrients. 2021 Sep 25;13(10):3360. doi: 10.3390/nu13103360 (PMC8539112; doi:10.3390/nu13103360)
Supplement: Supplementary file 1 [file nutrients-13-03360-s001.zip]

Archive with 1 entries (1 files):
- nutrients-1381338-supplementary.pdf
